# Supplementary material for: Synthesis of CNT@CoS/NiCo Layered Double Hydroxides with Hollow Nanocages to Enhance Supercapacitors Performance
Source: Nanomaterials (Basel). 2022 Oct 7;12(19):3509. doi: 10.3390/nano12193509 (PMC9565481; doi:10.3390/nano12193509)
Supplement: Supplementary file 1 [file nanomaterials-12-03509-s001.zip]

Archive with 1 entries (1 files):
- nanomaterials-1930626-supplementary.pdf
